# Supplementary material for: The Role of Chemokines and Small Leucine-Rich Proteoglycans in Cardiac Remodeling in Immunosuppressant-Treated Male Rats
Source: Int J Mol Sci. 2025 Jul 3;26(13):6414. doi: 10.3390/ijms26136414 (PMC12249708; doi:10.3390/ijms26136414)
Supplement: Supplementary file 1 [file ijms-26-06414-s001.zip]

Archive with 1 entries (1 files):
- ijms-3593910-supplementary.pdf
